# Supplementary material for: Mechanical behavior of Port Basin Bulkheads Reinforced with novel multi-anchored sheet piles
Source: PLoS One. 2026 Jan 8;21(1):e0340503. doi: 10.1371/journal.pone.0340503 (PMC12782395; doi:10.1371/journal.pone.0340503)
Supplement: S1 Data — (XLSX) [file pone.0340503.s001.xlsx]

## Sheet: Fig. 6 (a)
running time	Horizontal displacement of steel sheet pile
s	mm	mm	mm	mm	mm	mm
	C1	C2	C3	C4	C5	C6
0	0	0	0	0	0	0
157	2.52148	1.37284	7.40291	1.17968	4.215	7.4325
277	15.1534	11.7762	20.1904	7.73493	17.668	21.5785
397	25.6842	22.1063	28.1536	13.5449	24.536	28.5552
637	30.6344	27.7464	34.3741	20.7116	29.804	33.9588
797	32.2886	29.0014	38.3678	22.2191	31.851	36.499

## Sheet: Fig. 6 (b) 
running time	Horizontal displacement of steel sheet pile
s	mm	mm	mm	mm	mm	mm
	C1	C2	C3	C4	C5	C6
0	0	0	0	0	0	0
157	1.17968	2.9577	2.57	0.44184	4.39742	4.10418
277	7.73493	6.1542	9.154	5.44243	10.2129	12.5514
397	13.5449	11.8871	14.594	11.5345	15.4915	17.3896
637	20.7116	15.6551	20.492	17.4196	23.3449	25.2494
797	22.2191	17.765	22.842	19.3412	28.4542	28.4918

## Sheet: Fig. 7(a)
	elevation	Total earth pressure on both sides of steel sheet pile	elevation	Total earth pressure on both sides of steel sheet pile	elevation	Total earth pressure on both sides of steel sheet pile	elevation	Total earth pressure on both sides of steel sheet pile	elevation	Total earth pressure on both sides of steel sheet pile	elevation		elevation	Total earth pressure on both sides of steel sheet pile	elevation	Total earth pressure on both sides of steel sheet pile	elevation	Total earth pressure on both sides of steel sheet pile	elevation	Total earth pressure on both sides of steel sheet pile	elevation	Total earth pressure on both sides of steel sheet pile	elevation	Total earth pressure on both sides of steel sheet pile	elevation	Total earth pressure on both sides of steel sheet pile	elevation
	m	kPa	m	kPa	m	kPa	m	kPa	m	kPa	m		m	kPa	m	kPa	m	kPa	m	kPa	m	kPa	m	kPa	m	kPa	m
	Excavation 5 times		Excavation 6 times		Excavation 4 times		Excavation 1 times		Excavation 2 times		Excavation 3 times		incipient		incipient		Excavation 1 times		Excavation 2 times		Excavation 3 times		Excavation 4 times		Excavation 5 times		Excavation 6 times
0	0	0	0	0	0	0	0	0	0	0	0	0	0	0	0	0	0	0	0	0	0	0	0	0	0		0
0.27252	-4.08	0.2589	-4.08	1.25947	-4.08	-0.37979	-4.08	1.06708	-4.08	1.06895	-4.08	0	-4.08	0	-10.08	-9.3094	-10.08	-20.5206	-10.08	-30.0356	-10.08	-40.5186	-10.08	-41.6238	-10.08	-41.6809	-10.08
-47.8361	-7.08	-48.4032	-7.08	-47.6309	-7.08	-29.474	-7.08	-45.7551	-7.08	-48.0157	-7.08	0	-7.08	0	-13.08	17.509	-13.08	54.679	-13.08	66.945	-13.08	23.675	-13.08	3.644	-13.08	11.485	-13.08
-113.844	-10.08	-113.41	-10.08	-113.492	-10.08	-58.6709	-10.08	-103.865	-10.08	-113.237	-10.08	0	-10.08	0	-16.08	-0.14739	-16.08	-0.0834	-16.08	-0.16237	-16.08	-0.14286	-16.08	-0.29583	-16.08	-0.4183	-16.08
-19.7087	-13.08	-19.0788	-13.08	-17.3482	-13.08	2.1163	-13.08	-2.7286	-13.08	-12.9971	-13.08	0	-13.08	0	-19.08	-2.777	-19.08	-5.164	-19.08	-10.003	-19.08	-18.182	-19.08	-25.463	-19.08	-16.206	-19.08
-22.622	-16.08	-18.6398	-16.08	-5.7429	-16.08	0.2555	-16.08	1.6117	-16.08	2.4892	-16.08	0	-16.08		-22.08		-22.08		-22.08		-22.08		-22.08		-22.08		-22.08
7.6402	-19.08	11.9342	-19.08	5.3369	-19.08	1.1254	-19.08	1.9141	-19.08	2.797	-19.08	0	-19.08
	-22.08		-22.08		-22.08		-22.08		-22.08		-22.08		-22.08

## Sheet: Fig. 7(b)
	elevation	Total earth pressure on both sides of steel sheet pile	elevation	Total earth pressure on both sides of steel sheet pile	elevation	Total earth pressure on both sides of steel sheet pile	elevation	Total earth pressure on both sides of steel sheet pile	elevation	Total earth pressure on both sides of steel sheet pile	elevation		elevation	Total earth pressure on both sides of steel sheet pile	elevation	Total earth pressure on both sides of steel sheet pile	elevation	Total earth pressure on both sides of steel sheet pile	elevation	Total earth pressure on both sides of steel sheet pile	elevation	Total earth pressure on both sides of steel sheet pile	elevation	Total earth pressure on both sides of steel sheet pile	elevation	Total earth pressure on both sides of steel sheet pile	elevation
	m	kPa	m	kPa	m	kPa	m	kPa	m	kPa	m		m	kPa	m	kPa	m	kPa	m	kPa	m	kPa	m	kPa	m	kPa	m
	Excavation 5 times		Excavation 6 times		Excavation 4 times		Excavation 1 times		Excavation 2 times		Excavation 3 times		incipient		incipient		Excavation 1 times		Excavation 2 times		Excavation 3 times		Excavation 4 times		Excavation 5 times		Excavation 6 times
0	0	0	0	0	0	0	0	0	0	0	0	0	0	0	0	0	0	0	0	0	0	0	0	0	0	0	0
0.97428	-4.08	4.87279	-4.08	1.6049	-4.08	0.6919	-4.08	0.55963	-4.08	-0.04026	-4.08	0	-4.08	0	-10.08	-29.715	-10.08	-49.7982	-10.08	-50.0647	-10.08	-62.8345	-10.08	-66.5837	-10.08	-81.9509	-10.08
-105.374	-7.08	-95.6736	-7.08	-84.4176	-7.08	-2.478	-7.08	-55.8416	-7.08	-86.9006	-7.08	0	-7.08	0	-13.08	-7.396	-13.08	-17.299	-13.08	-55.218	-13.08	-81.991	-13.08	-129.034	-13.08	-135.152	-13.08
-134.429	-10.08	-130.593	-10.08	-124.796	-10.08	-4.898	-10.08	-35.6813	-10.08	-96.5055	-10.08	0	-10.08	0	-16.08	-0.29343	-16.08	-0.4712	-16.08	-0.48452	-16.08	-0.8577	-16.08	-0.67872	-16.08	-0.87348	-16.08
-4.49419	-13.08	-2.38167	-13.08	-1.25894	-13.08	-0.3588	-13.08	1.41186	-13.08	3.09766	-13.08	0	-13.08	0	-19.08	-1.336	-19.08	-1.845	-19.08	2.534	-19.08	5.836	-19.08	9.799	-19.08	6.5	-19.08
9.5117	-16.08	6.4046	-16.08	2.3608	-16.08	0.6391	-16.08	3.0317	-16.08	3.0126	-16.08	0	-16.08		-22.08		-22.08		-22.08		-22.08		-22.08		-22.08		-22.08
87.9261	-19.08	125.021	-19.08	64.9882	-19.08	2.17856	-19.08	10.2746	-19.08	15.1013	-19.08	0	-19.08
	-22.08		-22.08		-22.08		-22.08		-22.08		-22.08		-22.08

## Sheet: Fig. 7(c) 
	elevation	Total earth pressure on both sides of steel sheet pile	elevation	Total earth pressure on both sides of steel sheet pile	elevation	Total earth pressure on both sides of steel sheet pile	elevation	Total earth pressure on both sides of steel sheet pile	elevation	Total earth pressure on both sides of steel sheet pile	elevation		elevation	Total earth pressure on both sides of steel sheet pile	elevation	Total earth pressure on both sides of steel sheet pile	elevation	Total earth pressure on both sides of steel sheet pile	elevation	Total earth pressure on both sides of steel sheet pile	elevation	Total earth pressure on both sides of steel sheet pile	elevation	Total earth pressure on both sides of steel sheet pile	elevation	Total earth pressure on both sides of steel sheet pile	elevation
	m	kPa	m	kPa	m	kPa	m	kPa	m	kPa	m		m	kPa	m	kPa	m	kPa	m	kPa	m	kPa	m	kPa	m	kPa	m
	Excavation 5 times		Excavation 6 times		Excavation 4 times		Excavation 1 time		Excavation 2 times		Excavation 3 times		Initial		Initial		Excavation 1 time		Excavation 2 times		Excavation 3 times		Excavation 4 times		Excavation 5 times		Excavation 6 times
0	0	0	0	0	0	0	0	0	0	0	0	0	0	0	0	0	0	0	0	0	0	0	0	0	0		0
-0.2835	-4.08	0.79616	-4.08	-0.83215	-4.08	-0.33905	-4.08	-0.12674	-4.08	-0.98871	-4.08	0	-4.08	0	-10.08	-0.5746	-10.08	-14.6031	-10.08	-23.1562	-10.08	-42.9651	-10.08	-61.4982	-10.08	-62.4162	-10.08
-96.7859	-7.08	-103.758	-7.08	-85.5643	-7.08	1.561	-7.08	-58.732	-7.08	-85.734	-7.08	0	-7.08	0	-13.08	-0.6096	-13.08	-19.9685	-13.08	-36.548	-13.08	-53.1462	-13.08	-70.9212	-13.08	-88.3347	-13.08
-143.064	-10.08	-140.437	-10.08	-143.743	-10.08	-1.626	-10.08	-42.413	-10.08	-127.582	-10.08	0	-10.08	0	-16.08	3.44	-16.08	8.289	-16.08	8.262	-16.08	-8.941	-16.08	-35.502	-16.08	-42.317	-16.08
-263.904	-13.08	-279.679	-13.08	-147.408	-13.08	-4.281	-13.08	-50.854	-13.08	-64.359	-13.08	0	-13.08	0	-19.08	-4.6789	-19.08	-8.4034	-19.08	-6.9965	-19.08	-5.1574	-19.08	-9.4357	-19.08	-14.322	-19.08
6.2259	-16.08	-19.6882	-16.08	16.0418	-16.08	-0.3683	-16.08	4.7214	-16.08	9.7959	-16.08	0	-16.08		-22.08		-22.08		-22.08		-22.08		-22.08		-22.08		-22.08
38.45	-19.08	72.53	-19.08	28.94	-19.08	-12.54	-19.08	-5.63	-19.08	23.75	-19.08	0	-19.08
	-22.08		-22.08		-22.08		-22.08		-22.08		-22.08		-22.08

## Sheet: Fig. 7(d)
	elevation	Total earth pressure on both sides of steel sheet pile	elevation	Total earth pressure on both sides of steel sheet pile	elevation	Total earth pressure on both sides of steel sheet pile	elevation	Total earth pressure on both sides of steel sheet pile	elevation	Total earth pressure on both sides of steel sheet pile	elevation		elevation	Total earth pressure on both sides of steel sheet pile	elevation	Total earth pressure on both sides of steel sheet pile	elevation	Total earth pressure on both sides of steel sheet pile	elevation	Total earth pressure on both sides of steel sheet pile	elevation	Total earth pressure on both sides of steel sheet pile	elevation	Total earth pressure on both sides of steel sheet pile	elevation	Total earth pressure on both sides of steel sheet pile	elevation
	m	kPa	m	kPa	m	kPa	m	kPa	m	kPa	m		m	kPa	m	kPa	m	kPa	m	kPa	m	kPa	m	kPa	m	kPa	m
	Excavation 5 times		Excavation 6 times		Excavation 4 times		Excavation 1 time		Excavation 2 times		Excavation 3 times		Initial		Initial		Excavation 1 time		Excavation 2 times		Excavation 3 times		Excavation 4 times		Excavation 5 times		Excavation 6 times
0	0	0	0	0	0	0	0	0	0	0	0	0	0	0	0	0	0	0	0	0	0	0	0	0	0		0
-3.41619	-4.08	0.04815	-4.08	-3.73726	-4.08	-0.18597	-4.08	-5.99041	-4.08	-6.81776	-4.08	0	-4.08	0	-10.08	-1.379	-10.08	-16.4002	-10.08	-29.6289	-10.08	-42.4385	-10.08	-50.3978	-10.08	-49.7572	-10.08
-69.1641	-7.08	-67.0273	-7.08	-69.0375	-7.08	-0.593	-7.08	-50.4572	-7.08	-70.4315	-7.08	0	-7.08	0	-13.08	-1.404	-13.08	6.688	-13.08	11.302	-13.08	10.551	-13.08	-8.1213	-13.08	-35.0286	-13.08
-82.4505	-10.08	-87.4077	-10.08	-81.5821	-10.08	-1.1692	-10.08	-24.1872	-10.08	-60.2186	-10.08	0	-10.08	0	-16.08	-2.206	-16.08	-4.474	-16.08	-9.47	-16.08	-18.929	-16.08	-26.397	-16.08	-33.626	-16.08
-25.0856	-13.08	-46.6334	-13.08	-8.95	-13.08	-3.743	-13.08	8.121	-13.08	10.042	-13.08	0	-13.08	0	-19.08	-2.5613	-19.08	-6.4009	-19.08	-9.6114	-19.08	-12.8282	-19.08	-15.4509	-19.08	-17.3874	-19.08
-6.1185	-16.08	-9.0274	-16.08	-5.2735	-16.08	0.3797	-16.08	-3.3902	-16.08	-7.0131	-16.08	0	-16.08		-22.08		-22.08		-22.08		-22.08		-22.08		-22.08		-22.08
-7.19	-19.08	-2.08	-19.08	-4.41	-19.08	-13.65	-19.08	0.59	-19.08	-0.22	-19.08	0	-19.08
	-22.08		-22.08		-22.08		-22.08		-22.08		-22.08		-22.08

## Sheet: Fig. 7(e)
	elevation	Total earth pressure on both sides of steel sheet pile	elevation	Total earth pressure on both sides of steel sheet pile	elevation	Total earth pressure on both sides of steel sheet pile	elevation	Total earth pressure on both sides of steel sheet pile	elevation	Total earth pressure on both sides of steel sheet pile	elevation		elevation	Total earth pressure on both sides of steel sheet pile	elevation	Total earth pressure on both sides of steel sheet pile	elevation	Total earth pressure on both sides of steel sheet pile	elevation	Total earth pressure on both sides of steel sheet pile	elevation	Total earth pressure on both sides of steel sheet pile	elevation	Total earth pressure on both sides of steel sheet pile	elevation	Total earth pressure on both sides of steel sheet pile	elevation
	m	kPa	m	kPa	m	kPa	m	kPa	m	kPa	m		m	kPa	m	kPa	m	kPa	m	kPa	m	kPa	m	kPa	m	kPa	m
	Excavation 5 times		Excavation 6 times		Excavation 4 times		Excavation 1 time		Excavation 2 times		Excavation 3 times		Initial		Initial		Excavation 1 time		Excavation 2 times		Excavation 3 times		Excavation 4 times		Excavation 5 times		Excavation 6 times
0	0	0	0	0	0	0	0	0	0	0	0	0	0	0	0	0	0	0	0	0	0	0	0	0	0		0
-3.33812	-4.08	-5.17001	-4.08	-7.32385	-4.08	-1.67152	-4.08	-6.31365	-4.08	-8.35303	-4.08	0	-4.08	0	-10.08	-0.6281	-10.08	-13.1927	-10.08	-19.6615	-10.08	-26.0667	-10.08	-32.5951	-10.08	-32.1107	-10.08
-114.283	-7.08	-112.645	-7.08	-115.758	-7.08	10.301	-7.08	-109.588	-7.08	-114.473	-7.08	0	-7.08	0	-13.08	-1.188	-13.08	3.375	-13.08	16.055	-13.08	15.906	-13.08	-3.592	-13.08	-44.1115	-13.08
-43.9181	-10.08	-58.184	-10.08	-18.7545	-10.08	-0.4749	-10.08	8.6632	-10.08	6.1552	-10.08	0	-10.08	0	-16.08	19.3872	-16.08	24.2208	-16.08	-21.408	-16.08	-59.502	-16.08	-52.776	-16.08	-10.3632	-16.08
-99.2547	-13.08	-116.07	-13.08	-83.5323	-13.08	11.478	-13.08	-8.096	-13.08	-48.927	-13.08	0	-13.08	0	-19.08	-1.682	-19.08	-6.897	-19.08	-13.878	-19.08	-23.1122	-19.08	-28.9807	-19.08	-30.7579	-19.08
-19.9813	-16.08	-24.6343	-16.08	-11.1659	-16.08	-1.0777	-16.08	0.9062	-16.08	1.8235	-16.08	0	-16.08		-22.08		-22.08		-22.08		-22.08		-22.08		-22.08		-22.08
21.7761	-19.08	62.6335	-19.08	17.8617	-19.08	4.95522	-19.08	7.77391	-19.08	9.18652	-19.08	0	-19.08
	-22.08		-22.08		-22.08		-22.08		-22.08		-22.08		-22.08

## Sheet: Fig. 7(f) 
	Ground elevation	Total earth pressure on both sides of steel sheet pile	Ground elevation	Total earth pressure on both sides of steel sheet pile	Ground elevation	Total earth pressure on both sides of steel sheet pile	Ground elevation	Total earth pressure on both sides of steel sheet pile	Ground elevation		Ground elevation	Total earth pressure on both sides of steel sheet pile	Ground elevation	Total earth pressure on both sides of steel sheet pile	Ground elevation	Total earth pressure on both sides of steel sheet pile	Ground elevation	Total earth pressure on both sides of steel sheet pile	Ground elevation	Total earth pressure on both sides of steel sheet pile	Ground elevation	Total earth pressure on both sides of steel sheet pile	Ground elevation
	m	kPa	m	kPa	m	kPa	m	kPa	m		m	kPa	m	kPa	m	kPa	m	kPa	m	kPa	m	kPa	m
	Excavation 5 times		Excavation 4 times		Excavation 1 time		Excavation 2 times		Excavation 3 times		Initial		Initial		Excavation 1 time		Excavation 2 times		Excavation 3 times		Excavation 4 times		Excavation 5 times
0	0	0	0	0	0	0	0	0	0	0	0	0	0	0	0	0	0	0	0	0	0	0	0
14.7375	-4.08	14.8309	-4.08	0.11548	-4.08	12.1363	-4.08	18.8387	-4.08	0	-4.08	0	-10.08	-4.3185	-10.08	-23.6081	-10.08	-47.0108	-10.08	-71.7303	-10.08	-86.3822	-10.08
-205.428	-7.08	-230.948	-7.08	-15.423	-7.08	-264.728	-7.08	-249.192	-7.08	0	-7.08	0	-13.08	-16.31	-13.08	-97.66	-13.08	-258.87	-13.08	-399.59	-13.08	-585.17	-13.08
17.013	-10.08	18.737	-10.08	0.881	-10.08	2.159	-10.08	9.615	-10.08	0	-10.08	0	-16.08	-1.574	-16.08	-5.706	-16.08	12.035	-16.08	66.621	-16.08	133.183	-16.08
150.457	-13.08	155.214	-13.08	180.975	-13.08	173.741	-13.08	165.099	-13.08	0	-13.08	0	-19.08	0	-19.08	-7.65	-19.08	-16.059	-19.08	-28.7668	-19.08	-44.0702	-19.08
-10.3568	-16.08	-7.08612	-16.08	-0.67822	-16.08	-2.48737	-16.08	-3.77986	-16.08	0	-16.08		-22.08		-22.08		-22.08		-22.08		-22.08		-22.08
-130.46	-19.08	-109.392	-19.08	-0.835	-19.08	-34.565	-19.08	-84.941	-19.08	0	-19.08
	-22.08		-22.08		-22.08		-22.08		-22.08		-22.08

## Sheet: Fig. 8(a) 
Total earth pressure on both sides of anchor sheet pile	elevation	Total earth pressure on both sides of anchor sheet pile	elevation	Total earth pressure on both sides of anchor sheet pile	elevation	Total earth pressure on both sides of anchor sheet pile	elevation	Total earth pressure on both sides of anchor sheet pile	elevation	Total earth pressure on both sides of anchor sheet pile	elevation	Total earth pressure on both sides of anchor sheet pile	elevation	Total earth pressure on both sides of anchor sheet pile	elevation	Total earth pressure on both sides of anchor sheet pile	elevation	Total earth pressure on both sides of anchor sheet pile	elevation	Total earth pressure on both sides of anchor sheet pile	elevation	Total earth pressure on both sides of anchor sheet pile	elevation	Total earth pressure on both sides of anchor sheet pile	elevation	Total earth pressure on both sides of anchor sheet pile	elevation
kPa	m	kPa	m	kPa	m	kPa	m	kPa	m	kPa	m	kPa	m	kPa	m	kPa	m	kPa	m	kPa	m	kPa	m	kPa	m	kPa	m
	incipient		Excavation 1 times		Excavation 2 times		Excavation 3 times		Excavation 4 times		Excavation 5 times		Excavation 6 times		incipient		Excavation 1 times		Excavation 2 times		Excavation 3 times		Excavation 4 times		Excavation 5 times		Excavation 6 times
0	0	0	0	0	0	0	0	0	0	0	0	0	0	0	0	0	0	0	0	0	0	0	0	0	0	0	0
0	-2.4	4.9784	-2.4	13.6439	-2.4	20.6579	-2.4	25.5822	-2.4	27.3298	-2.4	30.732	-2.4	0	-2.4	-0.6329	-2.4	-4.757	-2.4	-9.8204	-2.4	-15.096	-2.4	-18.0823	-2.4	-18.2094	-2.4
0	-4.8	1.192	-4.8	-2.289	-4.8	-5.535	-4.8	-7.717	-4.8	-13.001	-4.8	-16.157	-4.8	0	-4.8	4.77837	-4.8	9.87659	-4.8	14.7118	-4.8	20.1604	-4.8	24.2365	-4.8	32.602	-4.8
	-7.2		-7.2		-7.2		-7.2		-7.2		-7.2		-7.2		-7.2		-7.2		-7.2		-7.2		-7.2		-7.2		-7.2

## Sheet: Fig. 8(b) 
Total earth pressure on both sides of anchor sheet pile	Elevation	Total earth pressure on both sides of anchor sheet pile	Elevation	Total earth pressure on both sides of anchor sheet pile	Elevation	Total earth pressure on both sides of anchor sheet pile	Elevation	Total earth pressure on both sides of anchor sheet pile	Elevation	Total earth pressure on both sides of anchor sheet pile	Elevation	Total earth pressure on both sides of anchor sheet pile	Elevation	Total earth pressure on both sides of anchor sheet pile	Elevation	Total earth pressure on both sides of anchor sheet pile	Elevation	Total earth pressure on both sides of anchor sheet pile	Elevation	Total earth pressure on both sides of anchor sheet pile	Elevation	Total earth pressure on both sides of anchor sheet pile	Elevation	Total earth pressure on both sides of anchor sheet pile	Elevation	Total earth pressure on both sides of anchor sheet pile	Elevation
kPa	m	kPa	m	kPa	m	kPa	m	kPa	m	kPa	m	kPa	m	kPa	m	kPa	m	kPa	m	kPa	m	kPa	m	kPa	m	kPa	m
	incipient		Excavation 1 times		Excavation 2 times		Excavation 3 times		Excavation 4 times		Excavation 5 times		Excavation 6 times		incipient		Excavation 1 times		Excavation 2 times		Excavation 3 times		Excavation 4 times		Excavation 5 times		Excavation 6 times
0	0	0	0	0	0	0	0	0	0	0	0	0	0	0	0	0	0	0	0	0	0	0	0	0	0	0	0
0	-2.4	0.0221	-2.4	5.9274	-2.4	9.2936	-2.4	12.8687	-2.4	18.9505	-2.4	24.8199	-2.4	0	-2.4	0.42982	-2.4	0.31696	-2.4	-1.75585	-2.4	-3.35723	-2.4	-6.02431	-2.4	-6.75558	-2.4
0	-4.8	-0.87457	-4.8	-3.3016	-4.8	-5.46661	-4.8	-10.8871	-4.8	-13.4041	-4.8	-16.8929	-4.8	0	-4.8	25.3552	-4.8	20.454	-4.8	18.5878	-4.8	15.074	-4.8	13.5341	-4.8	11.4207	-4.8
	-7.2		-7.2		-7.2		-7.2		-7.2		-7.2		-7.2		-7.2		-7.2		-7.2		-7.2		-7.2		-7.2		-7.2

[truncated: 12 more sheets: Fig. 8(c), Fig. 8(d) , Fig. 8(e) , Fig. 8(f) , Fig. 9(a)  , Fig. 9(b) , Fig. 9(c)  , Fig. 9(d) , Fig. 9(e) , Fig. 9(f) , Fig. 10, Fig. 11]
